# Supplementary material for: The Utah psychotropic oversight program: collaboratively addressing antipsychotic use within youth in foster care without prior authorization
Source: Front Psychiatry. 2023 Nov 3;14:1271165. doi: 10.3389/fpsyt.2023.1271165 (PMC10654962; doi:10.3389/fpsyt.2023.1271165)
Supplement: Supplementary file 1 [file Table_1.XLSX]

## Sheet: TOC
Supplemental Tables for Monson et. al, "The Utah Psychotropic Oversight Program: Addressing Antipsychotic use within Children and Adolescents in the Foster Care System"
Table	Description
S1	Medication Categories -- All prescribed medications to UPOP youth placed within clinical or mechanistic categories by expert consensus
S2	Prescription Indication Categories -- All listed clinical indications for prescribed medications to UPOP youth, broken into clinical categories by expert consensus
S3	UPOP_AP and UPOP_NAP Clinical Variables Comparisons, Prescription Indication and Medication Categories
S4	UPOP_AP Year by Year Demographic and Clinical Variables
S5	UPOP_NAP Year by Year Demographic and Clinical Variables
S6	Non-UPOP Fostered Youth Year by Year Demographic and Clinical Variables
S7	Primary Corrected Logistic Regression UPOP_AP Vs. UPOP_NAP
S8	Secondary Corrected Logistic Regression UPOP_AP Dc'd AP Vs. UPOP_AP Never DC'd AP

## Sheet: S1
Table S1: UPOP Prescribed Medication Categories -- Drug Variables
Medication Category	Prescribed Medication
Acne	Accutane/Isotretinoin/Sotret
Acne	BenzaClin/DUAC Topical Gel
Acne	Benzamycin
Acne	Benzoyl Peroxide Preparation
Acne	Brevoxyl Creamy Wash/Benzoyl Peroxide Topical
Acne	Differin/Adapalene
Acne	Epiduo/Adapaline and Benzoyl Peroxide
Acne	Isotretinoin/Accutane/Sotret
Acne	OTC Acne/Creams/Lotions/Ointment Preparations
Acne	Retin A/Tretinoin
Acne	Tazorac
Acne	Tretinoin
Acne	Tretinoin/Retin A
Alpha_Down	Catapres/Clonidine
Alpha_Down	Clonidine ER /Kapvay
Alpha_Down	Clonidine/Catapres
Alpha_Down	Doxazosin/Cardura
Alpha_Down	Guanfacine ER/Intuniv
Alpha_Down	Guanfacine/Tenex
Alpha_Down	Kapvay/Clonidine Hydrochloride
Alpha_Down	Minipress/Prazosin
Alpha_Down	Prazosin/Minipress
Alpha_Down	Tenex/Guanfacine
Alpha_Up	Deconsal II
Alpha_Up	Epi Pen
Alpha_Up	Epinephrine
Antibiotic	Amoxicillin
Antibiotic	Ampicillin
Antibiotic	Augmentin
Antibiotic	Azasite/Azithromycin Opthalmic
Antibiotic	Azithromycin
Antibiotic	Bacitracin
Antibiotic	Bactrim
Antibiotic	Bactrim, Bactrim DS, Septra, Septra DS
Antibiotic	Bactroban/Mupirocin
Antibiotic	Benzacin
Antibiotic	Biaxin
Antibiotic	Cefdinir/Omnicef
Antibiotic	Ceftriaxone/Cephalosporin/Rocephin
Antibiotic	Cephalexin/Keflex
Antibiotic	Cipro
Antibiotic	Ciprodex
Antibiotic	Cleocin
Antibiotic	Cleocin T Topical
Antibiotic	Cleocin/Clindamycin
Antibiotic	Clindagel
Antibiotic	Clindamycin/Cleocin
Antibiotic	Cortisporin
Antibiotic	Cortisporin Otic
Antibiotic	Doxycycline
Antibiotic	Duricef/Cephalosporin
Antibiotic	Ertapenem/Invanz
Antibiotic	Ery Tab/Erythromycin
Antibiotic	Erycette/Erythromycin Topical
Antibiotic	Erythromycin
Antibiotic	Flagyl/Metronidazole
Antibiotic	Garamycin/Gentamicin
Antibiotic	Gentamicin
Antibiotic	Keflex/Cephalosporin
Antibiotic	Levaquin/Levofloxacin
Antibiotic	Macrobid
Antibiotic	Macrodantin/Nitrofurantoin
Antibiotic	MetroCream/Metronidazole
Antibiotic	MetroGel/Metronidazole
Antibiotic	Metronidazole/Flagyl/Noritate/MetroCream,MetroLotion,MetroGe
Antibiotic	Minocycline/Minocin
Antibiotic	Minosin/Minocycline
Antibiotic	Mupirocin/Bactroban
Antibiotic	Nitrofurantoin/Macrodantin
Antibiotic	Ofloxacin/Floxin
Antibiotic	Omnicef/Cephalosporin
Antibiotic	Penicillin/PCN
Antibiotic	Polytrim Opthalmic Solution
Antibiotic	Septra/Trimethoprim and Sulfamethoxazole
Antibiotic	Sulfa/Septra/Trimethoprim/Sulfamethoxazole
Antibiotic	Sulfamethoxazole
Antibiotic	Tetracycline
Antibiotic	Zithromax
Antibiotic	Zyvox/Linezolid
Anticholinergic	Atropine
Anticholinergic	Bentyl/Dicyclomine
Anticholinergic	Benztropine/Cogentin
Anticholinergic	Cogentin/Benztropine
Anticholinergic	Detrol
Anticholinergic	Ditropan/Oxybutynin
Anticholinergic	Hydrochloride/Atarax
Anticholinergic	Hydroxyzine Hydrochloride / Altarax
Anticholinergic	Hydroxyzine Pamoate/Vistaril
Anticholinergic	Hydroxyzine/Vistaril
Anticholinergic	Oxybutynin/Ditropan
Anticholinergic	Robinul/Glycopyrrolate
Anticholinergic	Sanctura XR
Anticholinergic	Vistaril/Hydroxyzine
Antidiabetic	Glucagon
Antidiabetic	Glucophage/Metformin
Antidiabetic	Insulin/Humalog
Antidiabetic	Insulin/Lantus
Antidiabetic	Insulin/NovoLog
Antidiabetic	Insulin/Regular
Antidiabetic	Metformin/Glucophage
Antiemetic	Metoclopramide
Antiemetic	Odansetron/Zofran
Antiemetic	Ondansetron/Zofran
Antiemetic	Zofran/Odansetron
Antihypertensive	Atenolol
Antihypertensive	Diuril/Chlorothiazide
Antihypertensive	Enalapril/Vasotec
Antihypertensive	Furosemide/Lasix
Antihypertensive	Inderal/Propranolol
Antihypertensive	Lisinopril/Prinivil/Zestril
Antihypertensive	Losartan/Cozaar
Antihypertensive	Metoprolol/Toprol/Lopressor
Antihypertensive	Norvasc/Amlodipine
Antihypertensive	Propranolol/Inderal
Antilipid	Cholestyramine
Antilipid	Fenofibrate
Antilipid	Lipitor/Atorvastatin
Antilipid	Lovaza
Antilipid	Pravachol/Pravastatin
Antilipid	Questran
Antilipid	Simvastatin
Antipsychotic	Abilify
Antipsychotic	Aripiprazole/Abilify
Antipsychotic	Asenapine/Saphris
Antipsychotic	Cariprazine/Vraylar
Antipsychotic	Chlorpromazine
Antipsychotic	Chlorpromazine/Thorazine
Antipsychotic	Compazine/Prochlorperazine
Antipsychotic	Fanapt/Iloperidone
Antipsychotic	Fluoxetine-Olanzapine/Symbyax
Antipsychotic	Haloperidol/Haldol
Antipsychotic	Iloperidone/Fanapt
Antipsychotic	Latuda/Lurasidone
Antipsychotic	Lurasidone/Latuda
Antipsychotic	Olanzapine/Zydis/Zyprexa
Antipsychotic	Paliperidone/Invega
Antipsychotic	Perphenazine/Trilafon
Antipsychotic	Quetiapine/Seroquel
Antipsychotic	Risperidone/Risperdal
Antipsychotic	Thioridazine/Mellaril
Antipsychotic	Ziprasidone/Geodon
Antipsychotic	Zyprexa/Olanzapine/Zydis
Antipyretic	OTC Pain/Fever Preparations
Antiviral	Acyclovir/Zovirax
Antiviral	Isentress/Raltegravir
Antiviral	Synagis
Antiviral	Tamiflu Acetate
Antiviral	Truvada/Tenofovir
Antiviral	Valtrex/Valacyclovir
Antiviral	Zovirax/Acyclovir
Asthma	Advair
Asthma	Albuterol/ProAir
Asthma	Atrovent/Orapred//Ipratropium Bromide
Asthma	Combivent
Asthma	Dulera
Asthma	Flovent
Asthma	Formoterol/Symbicort
Asthma	ProAir/Albuterol
Asthma	Proventil
Asthma	Qvar
Asthma	Symbicort
Asthma	Ventolin
Asthma	Xopenex
Atypical_Antidepressant	Atomoxetine/Strattera
Atypical_Antidepressant	Bupropion/Wellbutrin
Atypical_Antidepressant	Buspar/Buspirone
Atypical_Antidepressant	Buspirone/Buspar
Atypical_Antidepressant	Mirtazapine/Remeron
Atypical_Antidepressant	Remeron/Mirtazapine
Atypical_Antidepressant	Trazodone/Desyrel
Atypical_Antidepressant	Wellbutrin/Bupropion
Cation_Chnl_Blkr	Carbamazepine/Tegretol
Cation_Chnl_Blkr	Depakene/Valproic Acid
Cation_Chnl_Blkr	Dilantin/Phenytoin
Cation_Chnl_Blkr	Divalproex Sodium/Depakote
Cation_Chnl_Blkr	Ethosuximide/Zarontin
Cation_Chnl_Blkr	Gabapentin/Neurontin
Cation_Chnl_Blkr	Keppra/Levetircetam
Cation_Chnl_Blkr	Lacosamide
Cation_Chnl_Blkr	Lamotrigine/Lamictal
Cation_Chnl_Blkr	Levetircetam/Keppra
Cation_Chnl_Blkr	Neurontin/Gabapentin
Cation_Chnl_Blkr	Oxcarbazepine/Trileptal
Cation_Chnl_Blkr	Tegretol/Carbamazepine
Cation_Chnl_Blkr	Topiramate/Topamax
Cation_Chnl_Blkr	Valproic Acid/Depakene
Cation_Chnl_Blkr	Vimpat
Cation_Chnl_Blkr	Zonegran/Zonisamide
Contraceptive	Contraceptive Oral/Injectable/Topical/IUD
Contraceptive	Depo-Provera
Contraceptive	Provera
Dopamine_Up	Amantadine
Dopamine_Up	Pramipexole/Mirapex
GABA_Up	Alprazolam/Xanax
GABA_Up	Ativan/Lorazepam
GABA_Up	Clobazam/Onfi
GABA_Up	Clonazepam/Klonopin
GABA_Up	Diazac/Diazepam
GABA_Up	Diazepam Rectal Gel/Diastat
GABA_Up	Diazepam/Valium
GABA_Up	Klonopin/Clonazepam
GABA_Up	Lorazepam/Ativan
GABA_Up	Midazolam/Versed
GABA_Up	Phenobarbital
GABA_Up	Sabril/Vigabatrin
GABA_Up	Temazepam/Restoril
GABA_Up	Zolpidem/Ambien
H1_Antagonist	Allegra
H1_Antagonist	Claritin
H1_Antagonist	Claritin D
H1_Antagonist	Cyproheptadine
H1_Antagonist	Cyproheptadine/Periactin
H1_Antagonist	Doxylamine
H1_Antagonist	Loratadine/Claritin
H1_Antagonist	Pataday Opthalmic Solution
H1_Antagonist	Patanol
H1_Antagonist	Periactin/Cyproheptadine HCL
H1_Antagonist	Promethazine
H1_Antagonist	Promethazine/Phenergan
H1_Antagonist	Unisom, Medi-sleep
H1_Antagonist	Xyzal
H1_Antagonist	Zaditor
H1_Antagonist	Zyrtec/Cetirizine
H2_Antagonist	Cimetidine/Tagamet
H2_Antagonist	Famotidine/Pepcid
H2_Antagonist	Pepcid
H2_Antagonist	Ranitidine/Zantac
H2_Antagonist	Tagamet/Cimetidine
H2_Antagonist	Zantac/Ranitidine
Hormone/Modulator	Aygestin/Norethindrone
Hormone/Modulator	Depo-Lupron
Hormone/Modulator	Depo-Testosterone
Hormone/Modulator	Estrace/Estradiol
Hormone/Modulator	HCG/Human Chorionic Gonadotropin
Hormone/Modulator	Progesterone
Hormone/Modulator	Spironolactone
Hormone/Modulator	Testosterone
Laxative	Bisacodyl
Laxative	Colace/Docusate
Laxative	GlycoLax
Laxative	Lactulose/Enulose
Laxative	Linzess
Laxative	Mag Citrate
Laxative	Magnesium Sulfate
Laxative	Miralax
Laxative	OTC Bowel Preparations
Lithium	Lithium/Lithobid/Eskalith
Lithium	Lithobid/Lithium
Melatonin	Melatonin
Migraine	Imitrex
Migraine	Maxalt
Migraine	Rizatriptan benzonate
Muscle_Relaxant	Baclofen
Muscle_Relaxant	Cyclobenzaprine/Flexeril
Muscle_Relaxant	Flexeril/Cyclobenzaprine
Muscle_Relaxant	Robaxin
Muscle_Relaxant	Tizanidine HCL/Zanaflex
Muscle_Relaxant	Zanaflex/Tizanidine
Non_Opioid_Analgesic	Acular Opthalmic
Non_Opioid_Analgesic	Celebrex
Non_Opioid_Analgesic	Diclofenac/Voltaren
Non_Opioid_Analgesic	Fioricet/Dolgic/Esgic
Non_Opioid_Analgesic	Mobic
Non_Opioid_Analgesic	Naprosyn/Naproxen
Non_Opioid_Analgesic	Naproxen/Naprosyn
Non_Opioid_Analgesic	Voltaren
Opioid_Analgesic	Acetaminophen/Codeine
Opioid_Analgesic	Codeine
Opioid_Analgesic	Hydrocodone
Opioid_Analgesic	Lortab
Opioid_Analgesic	Morphine
Opioid_Analgesic	Norco/Lortab, Acetaminophen and Hydrocodone
Opioid_Analgesic	Oxycodone
Opioid_Analgesic	Tramadol/Ultram
Other	A/B Otic
Other	Aldara
Other	Antivert/Meclizine HCL
Other	Benzocane
Other	Botox
Other	Cabergoline/Dostinex
Other	Cantharidin/Verr Canth
Other	Cantharone/CantharidinK
Other	Carafate
Other	Chlorhexidrine/Peridex
Other	Clonea Cream/Clotrimazole
Other	Clotrimazole
Other	Clotrimazole/Lotrimin/Mycelex/Clonea Cream
Other	Cyclopentolate HCL/Cyclogyl/Cylate/Pentolair
Other	DDAVP/Desmopressin
Other	Desmopressin/DDAVP
Other	Diflucan/Fluconazole
Other	Dinitrochlorobenzene/DNBC
Other	Drysol
Other	Econazole
Other	Flomax
Other	Fluconazole/Diflucan
Other	Fluoride
Other	Griseofulvin
Other	Guaifenesin
Other	Hyoscyamine/Levbid/Levsin
Other	Imodium
Other	Ketoconazole
Other	Lamisil/Terbinafine Cream
Other	Levocarnitine
Other	Levsin/Hyoscyamine/Levbid
Other	Lidocaine
Other	Loperamide/Imodium
Other	Lotrimin/Clotrimazole
Other	Lotrisone
Other	Lovenox
Other	Magic Mouthwash
Other	Memantine HCL/Namenda
Other	Methotrexate/Trexall
Other	Miconazole/Monistat
Other	Monistat
Other	Mycostatin/Nystatin
Other	Myfortic/Mycophenolic Acid
Other	N-Acetyl Cystein/NAC
Other	Neocate Infant
Other	New Medication
Other	Nystatin/Mycostatin
Other	OTC Allergy/Cold Preparations
Other	OTC Antacid/Anti-Gas Preparations
Other	OTC Cough Preparations
Other	OTC Creams/Lotions/Ointment Preparations
Other	OTC Disinfecting Agents
Other	OTC Eye/Ear/Nose/Throat Preparations
Other	OTC NOS
Other	OTC Oral/Dental Preparations
Other	OTC Soap/Shampoo Preparations
Other	Oxygen
Other	Parlodel
Other	Peridex/Periogard
Other	Permethrin/Acticin/Elimite
Other	Phenazopyridine
Other	Phentermine
Other	Prevident
Other	Protopic
Other	Pyridium
Other	Salicylic Acid/Occlusal-HP
Other	Silver Nitrate
Other	Singulair
Other	Sucralfate
Other	Sulfasalazine/Azulfidine
Other	Terbinafine Cream/Lamisil
Other	Tessalon Perles
Other	Tetracaine
Other	Timolol/Timoptic
Other	Tolnaftate
Other	Travatan Ophthalmic
Other	Urea Lotion
PPI	Lansoprazole/Prevacid
PPI	Nexium/Esomeprazole
PPI	Omeprazole/Prilosec
PPI	Prevacid/Lansoprazole
PPI	Prilosec/Omeprazole
PPI	Protonix
SNRI	Desvenlafaxine/Pristiq
SNRI	Duloxetine/Cymbalta
SNRI	Venlafaxine/Effexor
SSRI	Citalopram/Celexa
SSRI	Escitalopram/Lexapro
SSRI	Fluoxetine/Prozac
SSRI	Fluvoxamine/Luvox
SSRI	Paroxetine/Paxil
SSRI	Prozac/Fluoxetine
SSRI	Sertraline/Zoloft
SSRI	Vilazodone/Viibryd
SSRI	Vortioxetine/Brintellix
Steroid	Asmanex
Steroid	AVeramyst/Fluticasone Furoate
Steroid	Beclomethasone dipropionate FHA
Steroid	Betamethasone
Steroid	Budisonide/Entocort EC
Steroid	Clobetasol/Temovate
Steroid	Cortef
Steroid	Decadron
Steroid	Derma-Smoothe
Steroid	Desonide/DesOwen/Tridesilon
Steroid	Dexamethasone
Steroid	Flonase/Fluticasone
Steroid	Fluocinonide Topical
Steroid	Fluticasone Propionate/Flonase/Flovent
Steroid	Hydrocortisone
Steroid	Hydrocortisone Pramosone/Pramosone
Steroid	Kenalog
Steroid	Nasacort
Steroid	Nasonex
Steroid	Prednisolone/Orapred/Pediapred/Prelone
Steroid	Prednisone
Steroid	Prelone/Prednisolone
Steroid	Temovate/Clobetasol
Steroid	Triamcinolone/Triderm/Pediaderm TA
Stimulant	Adderall/Amphetamine Salts
Stimulant	Amphetamine ER ODT/Adzenys ODT
Stimulant	Amphetamine ER Sol./Dyanavel XR 2.5mg/ml
Stimulant	Amphetamine ER/Adderall ER
Stimulant	Amphetamine Salts/Adderall
Stimulant	d amphetamine/Zenzedi
Stimulant	Dexmethylphenidate/Focalin
Stimulant	Dexmethyphenidate ER/Focalin XR
Stimulant	Dextroamphetamine ER/Dexedrine Spansule
Stimulant	Dextroamphetamine/Dexedrine
Stimulant	Dextroamphetamine/DextroStat
Stimulant	Lisdexamfetamine/Vyvanse
Stimulant	Methylin/Methylphenidate
Stimulant	Methylphendiate/Methylin Sol.
Stimulant	Methylphenidate ER/Concerta
Stimulant	Methylphenidate ER/Metadate CD/Ritalin LA
Stimulant	Methylphenidate ER/Metadate ER/Methylin ER/Ritalin SR
Stimulant	Methylphenidate ER/QuillachewER
Stimulant	Methylphenidate ER/QuillaventXR
Stimulant	Methylphenidate HCL/Jornay PM
Stimulant	Methylphenidate/Daytrana
Stimulant	Methylphenidate/Ritalin/methylin
Stimulant	Quillivant
Stimulant	Ritalin/Methylphenidate
Substance_Use_Treatment	Naltrexone/ReVia/Vivitrol
Substance_Use_Treatment	Narcan
Substance_Use_Treatment	OTC Stop Smoking Preparations
Substance_Use_Treatment	Varenicline/Chantix
Supplement	Calcitrol/Rocaltro
Supplement	Calcium
Supplement	Ergocalciferol/Calciferol
Supplement	Iron
Supplement	OTC Herbal Preparations
Supplement	OTC Nutritional/Formula/Hydration/Vitamin Preparations
Supplement	Potassium Chloride
Supplement	Sodium Chloride
Supplement	Vitamin/Mineral/Fluoride Preparation by RX
Thyroid	Levothyroxine/Levoxyl/Levothroid/Synthroid
Thyroid	Levoxyl/Levothroid/Synthroid/Levothyroxine
Thyroid	Synthroid/Levothyroxine/Levoxyl/Levothroid
Tricyclic_Antidepressant	Amitriptyline/Elavil
Tricyclic_Antidepressant	Clomipramine/Anafranil
Tricyclic_Antidepressant	Doxepin/Silenor
Tricyclic_Antidepressant	Doxepin/Sinequan
Tricyclic_Antidepressant	Elavil/Amitriptyline
Tricyclic_Antidepressant	Imipramine/Tofranil
Tricyclic_Antidepressant	Nortriptyline/Aventyl/Pamelor
Abbreviations: Alpha up/down, elevated or diminished alpha 1 adernergic receptor activity and/or opposite direction alpha 2 adernergic receptor activity; GABA = Gamma-aminobutyric acid; H1/2 = histamine receptor H1 and H2; PPI = Proton pump inhibitor; SSRI = Selective Serotonin Reuptake Inhibitor; SNRI = Serotonin Norepinerpherine Reuptake Inhibitor

## Sheet: S2
Table S2: Categorized Prescription Indications for UPOP Youth -- Rx indication variables
Indication Category	Listed Indication
Allergy	Allergies
Allergy	Hives
Allergy	Urticaria (skin rash - hi
Anxiety	Anxiety Disorder
Anxiety	Obsessive-Compulsive Diso
Anxiety	Phobic Disorder
Anxiety	Tics
Anxiety	Tourette's Syndrome
Behavioral_Disorder	ADD (Attention Deficit Di
Behavioral_Disorder	ADHD (Attention Deficit-H
Behavioral_Disorder	Behavioral Problems
Behavioral_Disorder	Conduct Disorder
Behavioral_Disorder	Oppositional Defiant Diso
Behavioral_Disorder	Sexually Reactive
Cardiovascular	Arrhythmia (irregular hea
Cardiovascular	Cardiovascular NOS
Cardiovascular	Congestive Heart Failure
Cardiovascular	Heart Attack
Cardiovascular	Hypertension (high blood
Cardiovascular	Palpitations (abnormal aw
Developmental	Asperger's Syndrome
Developmental	Autism
Developmental	Developmental Delay
Developmental	Fetal Alcohol Syndrome
Eating_Disorder	Anorexia
Eating_Disorder	Bulimia
Genitourinary	Chlamydia
Genitourinary	Dysuria (painful urinatio
Genitourinary	Enuresis (difficulty cont
Genitourinary	GU NOS
Genitourinary	Hematuria (blood in the u
Genitourinary	Incontinence (unable to c
Genitourinary	Kidney Disease
Genitourinary	Menstrual Disorder, see c
Genitourinary	Nocturia (up at night to
Genitourinary	OB/GYN NOS
Genitourinary	Polycystic Ovaries
Genitourinary	Polyuria (frequent urinat
Genitourinary	Pregnancy
Genitourinary	Ureteral Reflux (urine mo
Genitourinary	Urinary Retention
Genitourinary	UTI (Urinary Tract Infect
Genitourinary	Vaginal Discharge
Genitourinary	Vaginitis
GI	Colic
GI	Constipation
GI	Diarrhea
GI	Dysphagia (difficulty swa
GI	Encopresis (difficulty co
GI	Gastritis (inflammation o
GI	Gastroenteritis (stomach
GI	Gastroesophageal Reflux
GI	GI NOS
GI	Hemorrhoid
GI	Irritable Bowel Syndrome
GI	Lactose Intolerant
GI	Nausea
GI	Ulcer, see comments
GI	Ulcerative Colitis
GI	Vomiting
Infection	Abscess (collection of pu
Infection	Acne
Infection	AIDS
Infection	Fever
Infection	Herpes
Infection	Impetigo
Infection	Infection
Infection	Otitis (ear infection)
Infection	Pin Worms
Infection	Strep Throat
Infection	Tonsillitis
Infection	Viral Syndrome
Infection	Yeast
Injury	Abrasion
Injury	Bleeding, see comments
Injury	Burn
Injury	Dental Trauma
Injury	Epistaxis (bloody nose)
Injury	Fracture, see comments
Injury	Head Injury
Injury	Injury
Injury	Laceration
Injury	Sprain/Strain
Metabolic_Disorder	Anemia
Metabolic_Disorder	Diabetes
Metabolic_Disorder	Endocrine NOS
Metabolic_Disorder	Failure to Thrive
Metabolic_Disorder	Feeding Difficulties
Metabolic_Disorder	Galactosemia (genetic met
Metabolic_Disorder	Growth NOS
Metabolic_Disorder	Hypercholesterolemia
Metabolic_Disorder	Hyperglycemia (high blood
Metabolic_Disorder	Hyperlipidemia (high bloo
Metabolic_Disorder	Hyperthyroidism (high thy
Metabolic_Disorder	Hypoglycemia (low blood s
Metabolic_Disorder	Hypothyroidism (low thyro
Metabolic_Disorder	Insulin Resistance
Metabolic_Disorder	Malnutrition
Metabolic_Disorder	Nutrition, see comments
Metabolic_Disorder	Obesity
Metabolic_Disorder	Weight Problem NOS
Mood_Disorder	Bi-Polar Disorder
Mood_Disorder	Depression
Mood_Disorder	Mood Disorder
Neuro	Cerebral Palsy
Neuro	Contracture (tightening o
Neuro	Dizziness
Neuro	Ear/Hearing NOS
Neuro	Epilepsy
Neuro	Multiple Sclerosis
Neuro	Muscle Weakness
Neuro	Muscular Dystrophy
Neuro	Neurological NOS
Neuro	Quadriplegic (paralysis o
Neuro	Seizure
Neuro	Traumatic Brain Injury
Ophtho	Amblyopia (lazy eye)
Ophtho	Conjunctivitis
Ophtho	Eye/Vision NOS
Ophtho	Glaucoma
Ophtho	Strabismus (cross-eyed)
Ophtho	Vision Problems NOS
Otherdiag	Mental Health NOS
Otherdiag	Adhesions
Otherdiag	Cerumen Impaction (wax tr
Otherdiag	Congenital Anomaly NOS
Otherdiag	Congenital Anomaly of the
Otherdiag	DDH (Developmental Dyspla
Otherdiag	Dental Care, see treatmen
Otherdiag	Edema (swelling)
Otherdiag	Genetic Condition NOS
Otherdiag	Gingivitis (swelling and
Otherdiag	Hemophilia
Otherdiag	Medication Management, se
Otherdiag	Mental Health Axis III De
Otherdiag	Not Otherwise Classified,
Otherdiag	Oral/Dental NOS
Otherdiag	Prematurity
Otherdiag	Screening Tests
Otherdiag	Speech Disorder, see comm
Otherdiag	Surgery, see comments
Otherdiag	Transplant (specify type
Pain	Arthritis
Pain	Arthritis, Rheumatoid Juv
Pain	Headache
Pain	Migraine
Pain	Musculoskeletal NOS
Pain	Pain, see comments
Pain	Scoliosis (curvature of t
Pain	Tendonitis
Pain	TMJ
Psychosis	Schizophrenia
Respiratory	Asthma
Respiratory	Bronchiolitis
Respiratory	Cough
Respiratory	COVID-19
Respiratory	Croup
Respiratory	ENT NOS
Respiratory	Eustachian Tube Dysfuncti
Respiratory	Influenza (flu)
Respiratory	Pharyngitis (inflammation
Respiratory	Pulmonary NOS
Respiratory	Reactive Airway Disease
Respiratory	Rhinitis (inflammation li
Respiratory	Shortness of Breath
Respiratory	Sinusitis
Respiratory	Tuberculosis
Respiratory	URI (Upper Respiratory In
Respiratory	Wheezing
Skin	Alopecia (hair loss)
Skin	Baldness
Skin	Cellulitis (inflammation
Skin	Cyst
Skin	Dermatitis
Skin	Dry Skin
Skin	Eczema (red irritate skin
Skin	Hemangioma (birth mark th
Skin	Ingrown Nail
Skin	Mongolian Spot (bluish bi
Skin	Rash, see comments
Skin	Scabies
Skin	Skin NOS
Skin	Tinea (fungal skin infect
Skin	Warts
Sleep	Insomnia (trouble falling
Sleep	Sleep Apnea
Sleep	Sleep Disturbance
Substance_use	Alcohol Abuse
Substance_use	Drug Abuse
Substance_use	Drug Dependence
Substance_use	Drug Exposure
Substance_use	Substance Abuse
Suicidal_Behavior	Overdose
Suicidal_Behavior	Self-mutilation
Suicidal_Behavior	Suicidal
Trauma	Adjustment Disorder
Trauma	Attachment Disorder
Trauma	PTSD (Post Traumatic Stre
Trauma	Reactive Attachment
Abbreviations: GI = gastrointestinal; Neuro = Neurological; Otherdiag = Other diagnosis

## Sheet: S3
Table S3: UPOP_AP and UPOP_NAP Clinical Variables Comparisons, Prescription Indication and Medication Categories
Type	Characteristic	UPOP_AP	UPOP_NAP	P
Rx Indication	ALLERGY	192 (25%)	163 (16%)	1.78099e-06
Rx Indication	CARDIOVASCULAR	23 (3%)	11 (1%)	0.00320377
Rx Indication	GI	280 (37%)	189 (19%)	8.16784e-18
Rx Indication	GENITOURINARY	176 (23%)	151 (15%)	9.26978e-06
Rx Indication	INFECTION	139 (18%)	100 (10%)	2.80357e-07
Rx Indication	INJURY	20 (3%)	11 (1%)	0.0140253
Rx Indication	METABOLIC_DISORDER	213 (28%)	192 (19%)	6.66944e-06
Rx Indication	NEURO	39 (5%)	57 (6%)	0.647106
Rx Indication	OPHTHO	13 (2%)	11 (1%)	0.260325
Rx Indication	OTHERDIAG	157 (21%)	89 (9%)	8.21195e-13
Rx Indication	PAIN	164 (22%)	111 (11%)	9.67388e-10
Rx Indication	RESPIRATORY	203 (27%)	192 (19%)	0.000102559
Rx Indication	SKIN	139 (18%)	104 (10%)	1.1678e-06
Rx Indication	ANXIETY	407 (54%)	320 (32%)	1.14833e-20
Rx Indication	BEHAVIORAL_DISORDER	475 (63%)	471 (47%)	2.03221e-11
Rx Indication	DEVELOPMENTAL	15 (2%)	6 (1%)	0.00781332
Rx Indication	EATING_DISORDER	6 (1%)	0 (0%)	0.00462116
Rx Indication	MOOD_DISORDER	686 (91%)	470 (47%)	5.00166e-83
Rx Indication	OTHERPSYCHDIAG	42 (6%)	9 (1%)	7.41223e-09
Rx Indication	PSYCHOSIS	12 (2%)	0 (0%)	6.01123e-05
Rx Indication	SLEEP	570 (75%)	732 (73%)	0.195986
Rx Indication	SUBSTANCE_USE	9 (1%)	10 (1%)	0.690582
Rx Indication	SUICIDAL_BEHAVIOR	4 (1%)	1 (0%)	0.0929832
Rx Indication	TRAUMA	126 (17%)	58 (6%)	1.2051e-13
Drug	ACNE	90 (12%)	44 (4%)	3.39861e-09
Drug	ALPHA_DOWN	491 (65%)	421 (42%)	5.63856e-22
Drug	ALPHA_UP	33 (4%)	25 (2%)	0.0282052
Drug	ANTIBIOTIC	135 (18%)	110 (11%)	3.06617e-05
Drug	ANTICHOLINERGIC	205 (27%)	174 (17%)	6.33809e-07
Drug	ANTIDIABETIC	61 (8%)	16 (2%)	4.38526e-11
Drug	ANTIEMETIC	42 (6%)	21 (2%)	0.000101835
Drug	ANTIHYPERTENSIVE	49 (6%)	33 (3%)	0.00155795
Drug	ANTILIPID	8 (1%)	2 (0%)	0.0173559
Drug	ANTIPSYCHOTIC	755 (100%)	0 (0%)	0
Drug	ANTIPYRETIC	128 (17%)	97 (10%)	5.40208e-06
Drug	ANTIVIRAL	11 (1%)	5 (0%)	0.0356365
Drug	ASTHMA	163 (22%)	158 (16%)	0.00155119
Drug	ATYPICAL_ANTIDEPRESSANT	463 (61%)	369 (37%)	1.16047e-24
Drug	CATION_CHNL_BLKR	268 (35%)	138 (14%)	6.68805e-27
Drug	CONTRACEPTIVE	139 (18%)	119 (12%)	0.000110916
Drug	DOPAMINE_UP	30 (4%)	7 (1%)	2.07231e-06
Drug	GABA_UP	33 (4%)	46 (5%)	0.83963
Drug	H1_ANTAGONIST	140 (19%)	137 (14%)	0.00496674
Drug	H2_ANTAGONIST	35 (5%)	39 (4%)	0.432068
Drug	HORMONE_MODULATOR	13 (2%)	11 (1%)	0.260325
Drug	LAXATIVE	179 (24%)	113 (11%)	3.24526e-12
Drug	LITHIUM	21 (3%)	4 (0%)	2.85294e-05
Drug	MELATONIN	242 (32%)	438 (44%)	9.61148e-07
Drug	MIGRAINE	10 (1%)	9 (1%)	0.387505
Drug	MUSCLE_RELAXANT	12 (2%)	15 (1%)	0.867972
Drug	NON_OPIOID_ANALGESIC	28 (4%)	8 (1%)	1.90568e-05
Drug	OPIOID_ANALGESIC	10 (1%)	8 (1%)	0.274473
Drug	OTHER	289 (38%)	231 (23%)	3.10679e-12
Drug	PPI	101 (13%)	53 (5%)	2.4992e-09
Drug	SNRI	78 (10%)	45 (4%)	1.81522e-06
Drug	SSRI	483 (64%)	497 (49%)	1.1238e-09
Drug	STEROID	134 (18%)	105 (10%)	9.28294e-06
Drug	STIMULANT	257 (34%)	354 (35%)	0.616116
Drug	SUB_USE_TRTMENT	17 (2%)	7 (1%)	0.0053228
Drug	SUPPLEMENT	245 (32%)	229 (23%)	5.73709e-06
Drug	TCA	19 (3%)	23 (2%)	0.753957
Drug	THYROID	10 (1%)	9 (1%)	0.387505
Abbreviations: Alpha up/down, elevated or diminished alpha 1 adernergic receptor activity and/or opposite direction alpha 2 adernergic receptor activity; GABA = Gamma-aminobutyric acid; H1/2 = histamine receptor H1 and H2; PPI = Proton pump inhibitor; SSRI = Selective Serotonin Reuptake Inhibitor; SNRI = Serotonin Norepinerpherine Reuptake Inhibitor; GI = gastrointestinal; Neuro = Neurological; O…

## Sheet: S4
Table S4: UPOP_AP Year by Year Demographic and Clinical Variables
Type	Variable	2019	2020	2021	2022
Demographic	Age ≤6yo	5 (1%)	6 (2%)	7 (2%)	7 (2%)
Demographic	Age 7yo to ≤12yo	85 (20%)	68 (20%)	67 (22%)	57 (19%)
Demographic	Age ≥13 yo	328 (78%)	272 (79%)	226 (75%)	234 (79%)
Demographic	Sex: Female	169 (40%)	139 (40%)	131 (44%)	131 (44%)
Demographic	Sex: Male	249 (60%)	207 (60%)	169 (56%)	167 (56%)
Demographic	Race: American Indian Alaska Native	13 (3%)	12 (3%)	13 (4%)	11 (4%)
Demographic	Race: Asian	1 (0%)	1 (0%)	1 (0%)	1 (0%)
Demographic	Race: Black African American	21 (5%)	17 (5%)	15 (5%)	20 (7%)
Demographic	Race: Multi Racial Other Race Unknown	5 (1%)	0 (0%)	1 (0%)	1 (0%)
Demographic	Race: Native Hawaiian Other Pacific	2 (0%)	3 (1%)	3 (1%)	3 (1%)
Demographic	Race: Unknown	1 (0%)	1 (0%)	1 (0%)	1 (0%)
Demographic	Race: White	375 (90%)	312 (90%)	266 (89%)	261 (88%)
Demographic	Ethnicity: Hispanic	70 (17%)	68 (20%)	58 (19%)	49 (16%)
Demographic	Ethnicity: Non-Hispanic	345 (83%)	276 (80%)	238 (79%)	246 (83%)
Demographic	Ethnicity: Unable to Determine	3 (1%)	1 (0%)	3 (1%)	2 (1%)
Demographic	Ethnicity: Unknown	0 (0%)	1 (0%)	1 (0%)	1 (0%)
Demographic	Region: Eastern	35 (8%)	25 (7%)	18 (6%)	25 (8%)
Demographic	Region: Northern	80 (19%)	81 (23%)	75 (25%)	65 (22%)
Demographic	Region: SL Valley	135 (32%)	108 (31%)	96 (32%)	103 (35%)
Demographic	Region: Southwest	45 (11%)	34 (10%)	24 (8%)	30 (10%)
Demographic	Region: Western	123 (29%)	98 (28%)	87 (29%)	75 (25%)
Demographic	Foster Care Level < 4	53 (13%)	55 (16%)	44 (15%)	42 (14%)
Demographic	Foster Care Level > 3	363 (87%)	290 (84%)	252 (85%)	255 (86%)
Demographic	Foster Placement Cause: Parental Relinquishment, Abandonment, Adoption failure	192 (46%)	165 (48%)	149 (50%)	142 (48%)
Demographic	Foster Placement Cause: Ungovernable, Delinquent, Status Offense	73 (17%)	52 (15%)	23 (8%)	20 (7%)
Demographic	Foster Placement Cause: Neglect	115 (28%)	100 (29%)	103 (34%)	100 (34%)
Demographic	Foster Placement Cause: Physcial Abuse	24 (6%)	20 (6%)	19 (6%)	26 (9%)
Demographic	Foster Placement Cause: Sexual Abuse	14 (3%)	9 (3%)	6 (2%)	10 (3%)
Rx Indication	ALLERGY	90 (22%)	83 (24%)	67 (22%)	61 (20%)
Rx Indication	CARDIOVASCULAR	9 (2%)	10 (3%)	5 (2%)	9 (3%)
Rx Indication	GI	121 (29%)	113 (33%)	108 (36%)	108 (36%)
Rx Indication	GENITOURINARY	83 (20%)	68 (20%)	67 (22%)	59 (20%)
Rx Indication	INFECTION	75 (18%)	46 (13%)	34 (11%)	36 (12%)
Rx Indication	INJURY	8 (2%)	4 (1%)	4 (1%)	8 (3%)
Rx Indication	METABOLIC_DISORDER	93 (22%)	94 (27%)	90 (30%)	90 (30%)
Rx Indication	NEURO	15 (4%)	17 (5%)	15 (5%)	16 (5%)
Rx Indication	OPHTHO	7 (2%)	4 (1%)	3 (1%)	3 (1%)
Rx Indication	OTHERDIAG	72 (17%)	58 (17%)	47 (16%)	40 (13%)
Rx Indication	PAIN	64 (15%)	61 (18%)	52 (17%)	57 (19%)
Rx Indication	RESPIRATORY	94 (22%)	82 (24%)	69 (23%)	80 (27%)
Rx Indication	SKIN	60 (14%)	59 (17%)	47 (16%)	43 (14%)
Rx Indication	ANXIETY	185 (44%)	156 (45%)	142 (47%)	141 (47%)
Rx Indication	BEHAVIORAL_DISORDER	245 (59%)	206 (60%)	167 (56%)	157 (53%)
Rx Indication	DEVELOPMENTAL	7 (2%)	7 (2%)	5 (2%)	2 (1%)
Rx Indication	EATING_DISORDER	2 (0%)	3 (1%)	1 (0%)	1 (0%)
Rx Indication	MOOD_DISORDER	365 (87%)	299 (86%)	264 (88%)	266 (89%)
Rx Indication	OTHERPSYCHDIAG	26 (6%)	18 (5%)	11 (4%)	5 (2%)
Rx Indication	PSYCHOSIS	8 (2%)	6 (2%)	4 (1%)	5 (2%)
Rx Indication	SLEEP	285 (68%)	242 (70%)	211 (70%)	207 (69%)
Rx Indication	SUBSTANCE_USE	2 (0%)	4 (1%)	1 (0%)	3 (1%)
Rx Indication	SUICIDAL_BEHAVIOR	1 (0%)	2 (1%)	1 (0%)
Rx Indication	TRAUMA	58 (14%)	43 (12%)	49 (16%)	40 (13%)
Drug	ACNE	45 (11%)	25 (7%)	28 (9%)	28 (9%)
Drug	ALPHA_DOWN	227 (54%)	199 (58%)	185 (62%)	183 (61%)
Drug	ALPHA_UP	20 (5%)	14 (4%)	9 (3%)	9 (3%)
Drug	ANTIBIOTIC	68 (16%)	39 (11%)	29 (10%)	31 (10%)
Drug	ANTICHOLINERGIC	75 (18%)	67 (19%)	62 (21%)	79 (27%)
Drug	ANTIDIABETIC	21 (5%)	35 (10%)	34 (11%)	33 (11%)
Drug	ANTIEMETIC	18 (4%)	13 (4%)	10 (3%)	16 (5%)
Drug	ANTIHYPERTENSIVE	18 (4%)	14 (4%)	14 (5%)	21 (7%)
Drug	ANTILIPID	6 (1%)	5 (1%)	3 (1%)
Drug	ANTIPSYCHOTIC	418 (100%)	346 (100%)	300 (100%)	298 (100%)
Drug	ANTIPYRETIC	45 (11%)	49 (14%)	44 (15%)	44 (15%)
Drug	ANTIVIRAL	6 (1%)	4 (1%)	3 (1%)	3 (1%)
Drug	ASTHMA	80 (19%)	69 (20%)	56 (19%)	70 (23%)
Drug	ATYPICAL_ANTIDEPRE	234 (56%)	205 (59%)	162 (54%)	149 (50%)
Drug	CATION_CHNL_BLKR	134 (32%)	126 (36%)	87 (29%)	87 (29%)
Drug	CONTRACEPTIVE	69 (17%)	49 (14%)	42 (14%)	44 (15%)
Drug	DOPAMINE_UP	9 (2%)	16 (5%)	11 (4%)	9 (3%)
Drug	GABA_UP	16 (4%)	16 (5%)	12 (4%)	6 (2%)
Drug	H1_ANTAGONIST	60 (14%)	55 (16%)	48 (16%)	48 (16%)
Drug	H2_ANTAGONIST	12 (3%)	11 (3%)	12 (4%)	11 (4%)
Drug	HORMONE_MODULATOR	4 (1%)	7 (2%)	6 (2%)	4 (1%)
Drug	LAXATIVE	82 (20%)	77 (22%)	72 (24%)	62 (21%)
Drug	LITHIUM	9 (2%)	7 (2%)	8 (3%)	5 (2%)
Drug	MELATONIN	61 (15%)	102 (29%)	96 (32%)	105 (35%)
Drug	MIGRAINE	6 (1%)	5 (1%)	1 (0%)	2 (1%)
Drug	MUSCLE_RELAXANT	4 (1%)	6 (2%)	4 (1%)	1 (0%)
Drug	NON_OPIOID_ANALGESIC	13 (3%)	8 (2%)	7 (2%)	10 (3%)
Drug	OPIOID_ANALGESIC	2 (0%)	4 (1%)	2 (1%)	4 (1%)
Drug	OTHER	126 (30%)	123 (36%)	113 (38%)	99 (33%)
Drug	PPI	42 (10%)	35 (10%)	32 (11%)	37 (12%)
Drug	SNRI	32 (8%)	27 (8%)	34 (11%)	22 (7%)
Drug	SSRI	251 (60%)	199 (58%)	163 (54%)	163 (55%)
Drug	STEROID	54 (13%)	62 (18%)	47 (16%)	40 (13%)
Drug	STIMULANT	132 (32%)	106 (31%)	88 (29%)	68 (23%)
Drug	SUB_USE_TRTMENT	3 (1%)	7 (2%)	4 (1%)	7 (2%)
Drug	SUPPLEMENT	126 (30%)	96 (28%)	86 (29%)	84 (28%)
Drug	TCA	5 (1%)	7 (2%)	5 (2%)	4 (1%)
Drug	THYROID	4 (1%)	5 (1%)	2 (1%)	2 (1%)
Demographic	Averaged Minimum Age	14.5 ± 2.97	14.5 ± 2.99	14.4 ± 3.25	14.6 ± 3.16
Demographic	Averaged Maximum Age	15.2 ± 2.96	15.3 ± 2.95	15.1 ± 3.27	15.3 ± 3.16
Demographic	Averaged Maximum Prescribed Psychotropic Medications	3.9 ± 1.42	4.1 ± 1.38	4.1 ± 1.43	3.9 ± 1.43
Demographic	Average Prescribed Psychotropic Medications	3.1 ± 1.34	3.3 ± 1.37	3.3 ± 1.41	3.2 ± 1.34
Demographic	Average Months in Foster Custody	9.6 ± 3.40	9.7 ± 3.35	9.7 ± 3.41	9.2 ± 3.63
Demographic	Maximum Months in Foster Custody	32.9 ± 30.59	33.7 ± 29.30	35.1 ± 32.38	33.5 ± 31.79
Abbreviations: Alpha up/down, elevated or diminished alpha 1 adernergic receptor activity and/or opposite direction alpha 2 adernergic receptor activity; GABA = Gamma-aminobutyric acid; H1/2 = histamine receptor H1 and H2; PPI = Proton pump inhibitor; SSRI = Selective Serotonin Reuptake Inhibitor; SNRI = Serotonin Norepinerpherine Reuptake Inhibitor; GI = gastrointestinal; Neuro = Neurological; O…

## Sheet: S5
Table S5: UPOP_NAP Year by Year Demographic and Clinical Variables
Type	Variable	2019	2020	2021	2022
Demographic	Age ≤6yo	92 (21%)	114 (25%)	112 (23%)	106 (22%)
Demographic	Age 7yo to ≤12yo	111 (25%)	106 (23%)	113 (24%)	120 (25%)
Demographic	Age ≥13 yo	241 (54%)	232 (51%)	254 (53%)	246 (52%)
Demographic	Sex: Female	221 (50%)	220 (49%)	232 (48%)	212 (45%)
Demographic	Sex: Male	223 (50%)	232 (51%)	247 (52%)	260 (55%)
Demographic	Race: American Indian Alaska Native	13 (3%)	11 (2%)	8 (2%)	10 (2%)
Demographic	Race: Asian	2 (0%)	3 (1%)	3 (1%)	4 (1%)
Demographic	Race: Black African American	16 (4%)	24 (5%)	32 (7%)	28 (6%)
Demographic	Race: Multi Racial Other Race Unknown	5 (1%)	8 (2%)	9 (2%)	9 (2%)
Demographic	Race: Native Hawaiian Other Pacific	5 (1%)	3 (1%)	2 (0%)	6 (1%)
Demographic	Race: Unknown	3 (1%)	1 (0%)	2 (0%)	4 (1%)
Demographic	Race: White	400 (90%)	402 (89%)	423 (88%)	411 (87%)
Demographic	Ethnicity: Hispanic	98 (22%)	90 (20%)	107 (22%)	95 (20%)
Demographic	Ethnicity: Non-Hispanic	342 (77%)	358 (79%)	370 (77%)	374 (79%)
Demographic	Ethnicity: Unable to Determine	4 (1%)	3 (1%)	2 (0%)	2 (0%)
Demographic	Ethnicity: Unknown	0 (0%)	1 (0%)	0 (0%)	1 (0%)
Demographic	Region: Eastern	47 (11%)	30 (7%)	35 (7%)	24 (5%)
Demographic	Region: Northern	108 (24%)	107 (24%)	117 (24%)	106 (22%)
Demographic	Region: SL Valley	157 (35%)	169 (37%)	157 (33%)	183 (39%)
Demographic	Region: Southwest	26 (6%)	43 (10%)	57 (12%)	59 (13%)
Demographic	Region: Western	106 (24%)	103 (23%)	113 (24%)	100 (21%)
Demographic	Foster Care Level < 4	183 (41%)	188 (42%)	204 (43%)	201 (43%)
Demographic	Foster Care Level > 3	260 (59%)	261 (58%)	273 (57%)	271 (57%)
Demographic	Foster Placement Cause: Parental Relinquishment, Abandonment, Adoption failure	133 (30%)	140 (31%)	166 (35%)	160 (34%)
Demographic	Foster Placement Cause: Ungovernable, Delinquent, Status Offense	39 (9%)	28 (6%)	29 (6%)	19 (4%)
Demographic	Foster Placement Cause: Neglect	231 (52%)	237 (52%)	238 (50%)	221 (47%)
Demographic	Foster Placement Cause: Physcial Abuse	34 (8%)	38 (8%)	37 (8%)	60 (13%)
Demographic	Foster Placement Cause: Sexual Abuse	7 (2%)	9 (2%)	9 (2%)	12 (3%)
Rx Indication	ALLERGY	60 (14%)	65 (14%)	74 (15%)	87 (18%)
Rx Indication	CARDIOVASCULAR	3 (1%)	7 (2%)	4 (1%)	5 (1%)
Rx Indication	GI	83 (19%)	79 (17%)	106 (22%)	91 (19%)
Rx Indication	GENITOURINARY	68 (15%)	77 (17%)	81 (17%)	67 (14%)
Rx Indication	INFECTION	45 (10%)	47 (10%)	49 (10%)	39 (8%)
Rx Indication	INJURY	7 (2%)	1 (0%)	2 (0%)	2 (0%)
Rx Indication	METABOLIC_DISORDER	65 (15%)	72 (16%)	89 (19%)	89 (19%)
Rx Indication	NEURO	25 (6%)	19 (4%)	26 (5%)	26 (6%)
Rx Indication	OPHTHO	5 (1%)	2 (0%)	4 (1%)	3 (1%)
Rx Indication	OTHERDIAG	41 (9%)	25 (6%)	40 (8%)	33 (7%)
Rx Indication	PAIN	62 (14%)	33 (7%)	50 (10%)	40 (8%)
Rx Indication	RESPIRATORY	83 (19%)	86 (19%)	83 (17%)	83 (18%)
Rx Indication	SKIN	37 (8%)	46 (10%)	49 (10%)	46 (10%)
Rx Indication	ANXIETY	147 (33%)	144 (32%)	145 (30%)	143 (30%)
Rx Indication	BEHAVIORAL_DISORDER	216 (49%)	216 (48%)	225 (47%)	225 (48%)
Rx Indication	DEVELOPMENTAL	1 (0%)	0 (0%)	4 (1%)	3 (1%)
Rx Indication	EATING_DISORDER	0 (0%)	0 (0%)	0 (0%)	0 (0%)
Rx Indication	MOOD_DISORDER	245 (55%)	225 (50%)	223 (47%)	212 (45%)
Rx Indication	OTHERPSYCHDIAG	7 (2%)	2 (0%)	3 (1%)	2 (0%)
Rx Indication	PSYCHOSIS	0 (0%)	0 (0%)	0 (0%)	0 (0%)
Rx Indication	SLEEP	301 (68%)	335 (74%)	376 (78%)	359 (76%)
Rx Indication	SUBSTANCE_USE	2 (0%)	4 (1%)	2 (0%)	4 (1%)
Rx Indication	SUICIDAL_BEHAVIOR	0 (0%)	1 (0%)	1 (0%)	0 (0%)
Rx Indication	TRAUMA	27 (6%)	24 (5%)	20 (4%)	28 (6%)
Drug	ACNE	18 (4%)	22 (5%)	19 (4%)	15 (3%)
Drug	ALPHA_DOWN	181 (41%)	201 (44%)	203 (42%)	203 (43%)
Drug	ALPHA_UP	10 (2%)	13 (3%)	10 (2%)	10 (2%)
Drug	ANTIBIOTIC	52 (12%)	49 (11%)	50 (10%)	44 (9%)
Drug	ANTICHOLINERGIC	51 (11%)	67 (15%)	83 (17%)	94 (20%)
Drug	ANTIDIABETIC	3 (1%)	8 (2%)	10 (2%)	12 (3%)
Drug	ANTIEMETIC	6 (1%)	4 (1%)	14 (3%)	9 (2%)
Drug	ANTIHYPERTENSIVE	17 (4%)	13 (3%)	18 (4%)	11 (2%)
Drug	ANTILIPID	0 (0%)	0 (0%)	1 (0%)	2 (0%)
Drug	ANTIPSYCHOTIC	0 (0%)	0 (0%)	0 (0%)	0 (0%)
Drug	ANTIPYRETIC	52 (12%)	29 (6%)	40 (8%)	36 (8%)
Drug	ANTIVIRAL	2 (0%)	3 (1%)	3 (1%)	2 (0%)
Drug	ASTHMA	68 (15%)	73 (16%)	71 (15%)	70 (15%)
Drug	ATYPICAL_ANTIDEPRE	196 (44%)	188 (42%)	189 (39%)	166 (35%)
Drug	CATION_CHNL_BLKR	68 (15%)	61 (13%)	82 (17%)	63 (13%)
Drug	CONTRACEPTIVE	53 (12%)	68 (15%)	68 (14%)	50 (11%)
Drug	DOPAMINE_UP	5 (1%)	2 (0%)	1 (0%)	1 (0%)
Drug	GABA_UP	24 (5%)	18 (4%)	18 (4%)	19 (4%)
Drug	H1_ANTAGONIST	51 (11%)	50 (11%)	53 (11%)	73 (15%)
Drug	H2_ANTAGONIST	22 (5%)	10 (2%)	12 (3%)	12 (3%)
Drug	HORMONE_MODULATOR	4 (1%)	3 (1%)	5 (1%)	7 (1%)
Drug	LAXATIVE	55 (12%)	51 (11%)	63 (13%)	53 (11%)
Drug	LITHIUM	1 (0%)	3 (1%)	3 (1%)	0 (0%)
Drug	MELATONIN	117 (26%)	180 (40%)	230 (48%)	219 (46%)
Drug	MIGRAINE	3 (1%)	3 (1%)	6 (1%)	4 (1%)
Drug	MUSCLE_RELAXANT	7 (2%)	5 (1%)	7 (1%)	5 (1%)
Drug	NON_OPIOID_ANALGESIC	4 (1%)	4 (1%)	4 (1%)	2 (0%)
Drug	OPIOID_ANALGESIC	3 (1%)	2 (0%)	4 (1%)	0 (0%)
Drug	OTHER	97 (22%)	86 (19%)	110 (23%)	91 (19%)
Drug	PPI	24 (5%)	25 (6%)	29 (6%)	24 (5%)
Drug	SNRI	24 (5%)	25 (6%)	15 (3%)	18 (4%)
Drug	SSRI	248 (56%)	216 (48%)	237 (49%)	237 (50%)
Drug	STEROID	39 (9%)	47 (10%)	46 (10%)	43 (9%)
Drug	STIMULANT	157 (35%)	155 (34%)	154 (32%)	163 (35%)
Drug	SUB_USE_TRTMENT	3 (1%)	1 (0%)	0 (0%)	5 (1%)
Drug	SUPPLEMENT	100 (23%)	83 (18%)	86 (18%)	96 (20%)
Drug	TCA	13 (3%)	12 (3%)	11 (2%)	8 (2%)
Drug	THYROID	1 (0%)	2 (0%)	6 (1%)	3 (1%)
Demographic	Averaged Minimum Age	11.8 ± 4.90	11.4 ± 4.95	11.4 ± 5.06	11.4 ± 4.98
Demographic	Averaged Maximum Age	12.5 ± 4.91	12.1 ± 4.93	12.1 ± 5.11	12.1 ± 5.04
Demographic	Averaged Maximum Prescribed Psychotropic Medications	2.5 ± 1.13	2.5 ± 1.12	2.6 ± 1.21	2.5 ± 1.18
Demographic	Average Prescribed Psychotropic Medications	1.9 ± 1.12	1.9 ± 1.12	2.0 ± 1.14	1.9 ± 1.15
Demographic	Average Months in Foster Custody	8.9 ± 3.57	9.3 ± 3.56	8.9 ± 3.60	8.8 ± 3.81
Demographic	Maximum Months in Foster Custody	23.9 ± 23.20	24.4 ± 21.72	25.8 ± 21.66	26.5 ± 22.04
Abbreviations: Alpha up/down, elevated or diminished alpha 1 adernergic receptor activity and/or opposite direction alpha 2 adernergic receptor activity; GABA = Gamma-aminobutyric acid; H1/2 = histamine receptor H1 and H2; PPI = Proton pump inhibitor; SSRI = Selective Serotonin Reuptake Inhibitor; SNRI = Serotonin Norepinerpherine Reuptake Inhibitor; GI = gastrointestinal; Neuro = Neurological; O…

## Sheet: S6
Table S6: Non-UPOP Fostered Youth Year by Year Demographic and Clinical Variables
Type	Variable	2019	2020	2021	2022
Demographic	Age ≤6yo	1895 (57%)	1650 (56%)	1618 (56%)	1518 (55%)
Demographic	Age 7yo to ≤12yo	836 (25%)	716 (24%)	731 (25%)	727 (26%)
Demographic	Age ≥13 yo	601 (18%)	565 (19%)	555 (19%)	500 (18%)
Demographic	Sex: Female	1610 (48%)	1405 (48%)	1405 (48%)	1368 (50%)
Demographic	Sex: Male	1722 (52%)	1526 (52%)	1499 (52%)	1377 (50%)
Demographic	Race: American Indian Alaska Native	104 (3%)	101 (3%)	98 (3%)	71 (3%)
Demographic	Race: Asian	9 (0%)	21 (1%)	20 (1%)	18 (1%)
Demographic	Race: Black African American	115 (3%)	109 (4%)	101 (3%)	122 (4%)
Demographic	Race: Multi Racial Other Race Unknown	44 (1%)	55 (2%)	54 (2%)	68 (2%)
Demographic	Race: Native Hawaiian Other Pacific	52 (2%)	44 (2%)	41 (1%)	57 (2%)
Demographic	Race: Unknown	44 (1%)	25 (1%)	30 (1%)	35 (1%)
Demographic	Race: White	2964 (89%)	2576 (88%)	2560 (88%)	2374 (86%)
Demographic	Ethnicity: Hispanic	790 (24%)	761 (26%)	797 (27%)	726 (26%)
Demographic	Ethnicity: Non-Hispanic	2437 (73%)	2075 (71%)	2005 (69%)	1911 (70%)
Demographic	Ethnicity: Unable to Determine	94 (3%)	83 (3%)	88 (3%)	94 (3%)
Demographic	Ethnicity: Unknown	11 (0%)	12 (0%)	14 (0%)	14 (1%)
Demographic	Region: Eastern	260 (8%)	240 (8%)	224 (8%)	190 (7%)
Demographic	Region: Northern	908 (27%)	741 (25%)	714 (25%)	673 (25%)
Demographic	Region: SL Valley	1100 (33%)	959 (33%)	1008 (35%)	995 (36%)
Demographic	Region: Southwest	331 (10%)	310 (11%)	288 (10%)	253 (9%)
Demographic	Region: Western	733 (22%)	681 (23%)	670 (23%)	634 (23%)
Demographic	Foster Care Level < 4	2716 (82%)	2407 (83%)	2406 (84%)	2164 (80%)
Demographic	Foster Care Level > 3	587 (18%)	498 (17%)	460 (16%)	552 (20%)
Demographic	Foster Placement Cause: Parental Relinquishment, Abandonment, Adoption failure	775 (23%)	697 (24%)	728 (25%)	728 (27%)
Demographic	Foster Placement Cause: Ungovernable, Delinquent, Status Offense	68 (2%)	46 (2%)	46 (2%)	35 (1%)
Demographic	Foster Placement Cause: Neglect	2067 (62%)	1818 (62%)	1728 (60%)	1568 (57%)
Demographic	Foster Placement Cause: Physcial Abuse	369 (11%)	310 (11%)	345 (12%)	347 (13%)
Demographic	Foster Placement Cause: Sexual Abuse	51 (2%)	60 (2%)	58 (2%)	64 (2%)
Demographic	Averaged Minimum Age	6.4 ± 5.45	6.5 ± 5.58	6.5 ± 5.57	6.5 ± 5.47
Demographic	Averaged Maximum Age	6.9 ± 5.49	7.0 ± 5.62	6.9 ± 5.61	7.0 ± 5.52
Demographic	Averaged Maximum Prescribed Psychotropic Medications	0.1 ± 0.27	0.1 ± 0.31	0.1 ± 0.30	0.1 ± 0.31
Demographic	Average Prescribed Psychotropic Medications	0.1 ± 0.21	0.1 ± 0.23	0.1 ± 0.23	0.1 ± 0.24
Demographic	Average Months in Foster Custody	6.6 ± 3.77	7.4 ± 3.90	6.7 ± 3.91	6.7 ± 3.95
Demographic	Maximum Months in Foster Custody	13.0 ± 43.49	14.0 ± 12.29	13.9 ± 13.09	14.0 ± 13.01
Abbreviations: Relinq = relinquishment; Ungov = ungovernable; Delinq = delinquent; StatOff = status offense. % values provided represent the percentage of individuals that are positive for the provided variable. ± Values provided represent the predicted range of the actual population value via standard deviation.

## Sheet: S7
Table S7: Primary Corrected Logistic Regression UPOP_AP Vs. UPOP_NAP
Type	Variable	OR	ORL95CI	ORU95CI	Corr. P
Demographic	Maximum Psychotropic Rx Count	2.39889	2.1586	2.66593	1.68947e-57
Rx Indication	Mood Disorder	7.26664	5.28378	9.99362	4.66696e-33
Demographic	Fostered Care Level	3.17161	2.40668	4.17966	3.04224e-15
Drug	Alpha Down	2.39459	1.92838	2.97351	2.85472e-14
Drug	Cation Channel Blocker	2.63944	2.04422	3.40797	9.0443e-13
Rx Indication	GI	2.29006	1.80114	2.91169	1.11774e-10
Demographic	Neglect	0.511973	0.411154	0.637514	1.61831e-08
Drug	Laxative	2.39233	1.79005	3.19725	2.52513e-08
Rx Indication	Trauma	2.91557	2.04255	4.16172	2.3318e-08
Rx Indication	Behavioral Disorder	1.89535	1.5069	2.38392	2.64569e-07
Rx Indication	Metabolic Disorder	2.06945	1.5921	2.68993	2.88162e-07
Rx Indication	Anxiety	1.74921	1.40715	2.17443	2.33933e-06
Drug	Other Drug	1.79456	1.42668	2.2573	2.7093e-06
Rx Indication	Other Diagnosis	2.16459	1.59373	2.93993	3.33631e-06
Rx Indication	Skin	2.18575	1.59778	2.99009	4.12073e-06
Drug	Supplement	1.77145	1.38949	2.2584	1.53413e-05
Demographic	Parental Relinq/Abandon/Failure	1.65975	1.33833	2.05838	1.46487e-05
Rx Indication	Other Psychiatric Diagnosis	5.57939	2.49422	12.4807	0.000100503
Drug	PPI	2.17766	1.49824	3.16519	0.000152203
Drug	Atypical Antidepressant	1.57978	1.26792	1.96834	0.000147649
Drug	Antidiabetic	3.26921	1.84304	5.79896	0.000157336
Drug	Steroid	1.88331	1.38348	2.56372	0.000170281
Drug	Acne	2.19336	1.46776	3.27766	0.000361304
Rx Indication	Developmental	8.1685	2.47998	26.9052	0.00151759
Drug	Dopamine Up	4.65904	1.94236	11.1754	0.00149675
Rx Indication	Pain	1.64407	1.23663	2.18575	0.00158804
Rx Indication	Infection	1.60148	1.18607	2.16239	0.00521369
Drug	Antipyretic	1.60917	1.17797	2.19821	0.00667838
Drug	Antiemetic	2.30484	1.31634	4.03567	0.00805146
Drug	SNRI	1.77266	1.18599	2.64954	0.011753
Rx Indication	Allergy	1.43629	1.1121	1.85498	0.012049
Demographic	Youth Ungov/Delinq/StatOff	1.63091	1.15273	2.30745	0.0121185
Drug	Lithium	4.57611	1.54249	13.5759	0.0125871
Demographic	Average Months in Treatment	1.01278	1.00306	1.0226	0.0197494
Drug	Non-Opioid Analgesic	2.85721	1.26943	6.43098	0.0218156
Drug	Antibiotic	1.47094	1.09127	1.98269	0.021436
Rx Indication	Respiratory	1.33607	1.04385	1.71011	0.0395999
Drug	Alpha_Up	1.86303	1.03743	3.34566	0.0672347
Drug	Antiviral	3.79593	1.06476	13.5327	0.0699711
Drug	Anticholinergic	1.2368	0.965172	1.58488	0.160046
Rx Indication	Cardiovascular	2.05203	0.875476	4.80975	0.165043
Drug	H1_Antagonist	1.24723	0.940901	1.65328	0.20466
Rx Indication	Genitourinary	1.24806	0.940004	1.65707	0.201862
Rx Indication	Sub_Use_Trtment	2.0179	0.81992	4.96623	0.199242
Drug	Contraceptive	1.27626	0.923331	1.76408	0.215341
Rx Indication	Injury	1.83762	0.810354	4.16712	0.219331
Drug	Opioid_Analgesic	2.31968	0.74475	7.22512	0.217003
Drug	Antilipid	3.19263	0.663156	15.3702	0.214305
Drug	Antihypertensive	1.41032	0.863157	2.30434	0.241787
Rx Indication	Suicidal_Behavior	4.60812	0.484564	43.8223	0.256462
Demographic	Physical Abuse	0.776882	0.527929	1.14323	0.274411
Drug	Stimulant	0.86332	0.687358	1.08433	0.277577
Drug	Asthma	1.18433	0.910844	1.53994	0.273047
Drug	Melatonin	0.892234	0.71445	1.11426	0.408361
Drug	H2_Antagonist	1.18944	0.711558	1.98828	0.637273
Demographic	Sexual Abuse	1.22446	0.6515	2.30131	0.652853
Rx Indication	Substance_use	1.38646	0.489316	3.92847	0.653407
Drug	TCA	0.816975	0.417109	1.60018	0.663163
Drug	GABA_Up	0.857587	0.503139	1.46173	0.67222
Rx Indication	Ophtho	1.26851	0.52201	3.08256	0.693254
Rx Indication	Sleep	1.03481	0.813799	1.31584	0.88816
Drug	Hormone_Modulator	1.11193	0.482574	2.56207	0.90063
Rx Indication	Neuro	0.955641	0.579326	1.5764	0.948722
Drug	SSRI	1.01939	0.8139	1.27677	0.943717
Drug	Thyroid	1.0456	0.397591	2.74974	0.981013
Drug	Migraine	0.959392	0.378775	2.43002	0.969641
Drug	Muscle_Relaxant	0.964702	0.414781	2.24371	0.959428
Rx Indication	Psychosis	1.09803e+06	4.60305e-288	Inf	0.981067
Rx Indication	Eating_Disorder	1.23655e+06	0	Inf	0.977348
Abbreviations: OR: odds ratio; L/U95CI: lower and upper 95% confidence interval; GI = gastrointestinal; PPI = proton pump inhibitor; SNRI = selective serotonin reuptake inhibitor; Relinq = relinquishment; Ungov = ungovernable; Delinq = delinquent; StatOff = status offense.

## Sheet: S8
Table S8: Secondary Corrected Logistic Regression UPOP_AP Dc'd AP Vs. UPOP_AP Never DC'd AP
Type	Variable	OR	ORL95CI	ORU95CI	Corr. P
Demographic	Average Months in Treatment	1.07997	1.06379	1.0964	1.24933e-21
Demographic	Average Psychotropic Rx	0.568324	0.498789	0.647552	7.90827e-16
Drug	SSRI	1.92902	1.41039	2.63837	0.000725064
Drug	Atypical_Antidepressant	1.85946	1.36424	2.53444	0.00128001
Rx Indication	Sleep	1.80311	1.27436	2.55123	0.0107456
Drug	Melatonin	1.72602	1.24809	2.38696	0.0102311
Drug	Antibiotic	1.75248	1.18139	2.59963	0.0489853
Drug	Anticholinergic	1.50736	1.07527	2.1131	0.127756
Rx Indication	Mood_Disorder	1.86117	1.06153	3.26318	0.202681
Rx Indication	Skin	1.4797	1.0062	2.17603	0.286371
Demographic	Maximum Psychotropic Rx	0.90434	0.817004	1.00101	0.297869
Drug	GABA_Up	0.469866	0.216819	1.01824	0.293892
Drug	SNRI	1.56806	0.947001	2.59643	0.39668
Rx Indication	Developmental	2.75565	0.855504	8.87618	0.413568
Rx Indication	Anxiety	1.29466	0.953947	1.75706	0.424161
Rx Indication	Psychosis	0.328139	0.0869009	1.23906	0.412032
Rx Indication	Injury	0.468076	0.177583	1.23376	0.485858
Drug	Acne	1.43594	0.902177	2.28549	0.47009
Demographic	Physical Abuse	0.619429	0.333849	1.1493	0.453977
Drug	Antilipid	0.286516	0.0563981	1.45557	0.443115
Drug	Contraceptive	1.42233	0.890746	2.27117	0.450749
Drug	Alpha_Down	0.802714	0.586229	1.09914	0.525852
Drug	Steroid	1.31045	0.887297	1.93541	0.515522
Rx Indication	Allergy	1.26245	0.897422	1.77595	0.514478
Drug	PPI	1.35327	0.868104	2.10958	0.497996
Drug	Alpha_Up	1.60127	0.770185	3.32914	0.529259
Rx Indication	Infection	1.26531	0.859802	1.86208	0.573724
Rx Indication	Trauma	1.27214	0.852728	1.89785	0.568727
Rx Indication	Pain	1.2277	0.856565	1.75964	0.610523
Drug	Other Drug	1.1889	0.87629	1.61304	0.597183
Demographic	Fostered Care Level	1.29793	0.808795	2.08289	0.609137
Drug	Non_Opioid_Analgesic	1.51709	0.688914	3.34086	0.635901
Rx Indication	Other Psychiatric Diagnosis	1.40177	0.735781	2.67059	0.62577
Drug	Supplement	0.851961	0.61871	1.17315	0.652601
Demographic	Parental Relinq/Abandon/Failure	1.15649	0.860288	1.55469	0.653332
Drug	Antihypertensive	0.746458	0.409332	1.36124	0.645369
Rx Indication	Respiratory	0.851704	0.609962	1.18925	0.640097
Rx Indication	Eating_Disorder	0.444459	0.0803366	2.45895	0.636837
Rx Indication	Neuro	0.727777	0.368221	1.43843	0.63544
Rx Indication	Suicidal_Behavior	2.81193	0.283361	27.9041	0.649218
Rx Indication	Ophtho	1.67161	0.526746	5.30481	0.644488
Rx Indication	Genitourinary	1.18309	0.800473	1.74859	0.656081
Drug	Opioid_Analgesic	1.669	0.459982	6.05581	0.701378
Drug	Asthma	0.870866	0.608783	1.24578	0.707089
Drug	Cation_Chnl_Blkr	0.892729	0.653599	1.21935	0.733304
Rx Indication	Metabolic_Disorder	0.888753	0.637477	1.23907	0.734978
Drug	Lithium	0.739818	0.303452	1.80368	0.75108
Drug	Dopamine_Up	0.777295	0.368149	1.64115	0.738236
Drug	TCA	1.29649	0.503713	3.33698	0.840133
Drug	Antiemetic	0.852304	0.447335	1.62389	0.87549
Demographic	Sexual Abuse	0.833654	0.363352	1.91269	0.914908
Demographic	Other Diagnosis	0.924149	0.639588	1.33532	0.907422
Drug	Laxative	0.92848	0.654107	1.31794	0.895904
Demographic	Youth Ungov/Delinq/StatOff	1.08936	0.71298	1.66444	0.898758
Drug	Antiviral	1.28786	0.364268	4.55321	0.886201
Demographic	Neglect	0.940461	0.679856	1.30096	0.891518
Drug	Sub_Use_Trtment	0.863188	0.32565	2.28802	0.930917
Rx Indication	Substance_use	0.838291	0.220128	3.19238	0.950046
Drug	Thyroid	0.846994	0.237678	3.01836	0.937163
Drug	Hormone_Modulator	1.13081	0.356269	3.58921	0.965184
Rx Indication	GI	1.03113	0.757308	1.40396	0.962738
Drug	Stimulant	0.977315	0.713244	1.33916	0.993915
Drug	H1_Antagonist	0.977711	0.668044	1.43092	1.00248
Drug	Antipyretic	0.982028	0.661862	1.45707	1.01012
Rx Indication	Behavioral_Disorde	1.0137	0.733642	1.40066	1.00198
Drug	Migraine	0.971281	0.272991	3.45574	1.0192
Drug	H2_Antagonist	0.985028	0.48809	1.98791	1.00725
Rx Indication	Cardiovascular	0.984918	0.420458	2.30716	0.99909
Drug	Antidiabetic	1.00642	0.584521	1.73282	0.995043
Drug	Muscle_Relaxant	1.00382	0.308067	3.27092	0.994949
Abbreviations: DC'd = discontinued; AP = antipsychotic; OR: odds ratio; L/U95CI: lower and upper 95% confidence interval; GI = gastrointestinal; PPI = proton pump inhibitor; SNRI = selective serotonin reuptake inhibitor; Relinq = relinquishment; Ungov = ungovernable; Delinq = delinquent; StatOff = status offense.
